# Supplementary material for: ﻿New species of Aspergillus in sections Cavernicolarum and Nigri from terrestrial ecosystems of China (Eurotiales, Aspergillaceae)
Source: MycoKeys. 2025 Nov 3;124:275–90. doi: 10.3897/mycokeys.124.172775 (PMC12603649; doi:10.3897/mycokeys.124.172775)
Supplement: XML Treatment for Aspergillus hebeiensis [file mycokeys.124.172775-treatment1.xml]

<!DOCTYPE tp:taxon-treatment
  PUBLIC "-//TaxonX//DTD Taxonomic Treatment Publishing DTD v0 20100105//EN" "tax-treatment-NSO.dtd">
<tp:taxon-treatment xmlns:tp="http://www.plazi.org/taxpub"><tp:treatment-meta><kwd-group><label>Taxon classification</label><kwd>
                <named-content content-type="kingdom">Fungi</named-content>
              </kwd><kwd>
                <named-content content-type="order">Eurotiales</named-content>
              </kwd><kwd>
                <named-content content-type="family">Aspergillaceae</named-content>
              </kwd></kwd-group><mixed-citation publication-type="journal"><person-group><name><surname>Peng</surname><given-names>Lu-Yao</given-names></name><name><surname>Zhuang</surname><given-names>Wen-Ying</given-names></name><name><surname>Wang</surname><given-names>Xin-Cun</given-names></name></person-group><article-title>﻿New species of <italic><tp:taxon-name><tp:taxon-name-part taxon-name-part-type="genus" reg="Aspergillus">Aspergillus</tp:taxon-name-part></tp:taxon-name></italic> in sections <italic><tp:taxon-name><tp:taxon-name-part taxon-name-part-type="genus" reg="Aspergillus"/><tp:taxon-name-part taxon-name-part-type="section" reg="Cavernicolarum">Cavernicolarum</tp:taxon-name-part></tp:taxon-name></italic> and <italic><tp:taxon-name><tp:taxon-name-part taxon-name-part-type="genus" reg="Aspergillus"/><tp:taxon-name-part taxon-name-part-type="section" reg="Nigri">Nigri</tp:taxon-name-part></tp:taxon-name></italic> from terrestrial ecosystems of China (<tp:taxon-name><tp:taxon-name-part taxon-name-part-type="order">Eurotiales</tp:taxon-name-part></tp:taxon-name>, <tp:taxon-name><tp:taxon-name-part taxon-name-part-type="family">Aspergillaceae</tp:taxon-name-part></tp:taxon-name>)</article-title><source>MycoKeys</source><day>03</day><month>11</month><year>2025</year><volume>124</volume><fpage>275</fpage><lpage>290</lpage><pub-id pub-id-type="doi">10.3897/mycokeys.124.172775</pub-id></mixed-citation></tp:treatment-meta><tp:nomenclature><label>﻿</label><tp:taxon-name><object-id xmlns:xlink="http://www.w3.org/1999/xlink" content-type="arpha" xlink:type="simple">55DC9DF9-D078-54D2-9A92-AAFA25F05FD1</object-id>
              <tp:taxon-name-part taxon-name-part-type="genus" reg="Aspergillus">Aspergillus</tp:taxon-name-part>
              <tp:taxon-name-part taxon-name-part-type="species" reg="hebeiensis">hebeiensis</tp:taxon-name-part>
              <object-id xmlns:xlink="http://www.w3.org/1999/xlink" xlink:type="simple">Fungal Names: FN 572829</object-id>
            </tp:taxon-name><tp:taxon-authority>X.C. Wang, L.Y. Peng &amp; W.Y. Zhuang</tp:taxon-authority><tp:taxon-status xmlns:xlink="http://www.w3.org/1999/xlink" xlink:type="simple">sp. nov.</tp:taxon-status><xref ref-type="fig" rid="F3">Fig. 3</xref></tp:nomenclature><tp:treatment-sec sec-type="etymology" id="SECID0ESXBG"><title>Etymology.</title><p>The specific epithet refers to the type locality.</p><p>In <tp:taxon-name><tp:taxon-name-part taxon-name-part-type="genus" reg="Aspergillus">Aspergillus</tp:taxon-name-part> <tp:taxon-name-part taxon-name-part-type="infraspecific-rank">subgenus</tp:taxon-name-part> <tp:taxon-name-part taxon-name-part-type="subgenus" reg="Nidulantes">Nidulantes</tp:taxon-name-part> <tp:taxon-name-part taxon-name-part-type="infraspecific-rank">section</tp:taxon-name-part> <tp:taxon-name-part taxon-name-part-type="section" reg="Cavernicolarum">Cavernicolarum</tp:taxon-name-part></tp:taxon-name> series <italic><tp:taxon-name><tp:taxon-name-part taxon-name-part-type="series" reg="Hainanici">Hainanici</tp:taxon-name-part></tp:taxon-name></italic>.</p></tp:treatment-sec><tp:treatment-sec sec-type="Typification" id="SECID0EUYBG"><title>Typification.</title><p>China • Hebei Province, Handan City, Fengfeng Mining District, Xiangtangshan Caves, one of the First Batch of Key Cultural Relics Units under National Protection of China, Northern Xiangtangshan, <named-content xmlns:xlink="http://www.w3.org/1999/xlink" content-type="dwc:verbatimCoordinates" xlink:type="simple"><named-content content-type="geo-json" specific-use="{&#34;type&#34;:&#34;Point&#34;,&#34;coordinates&#34;:[114.161111,36.533889]}" id="NCID0E4YBG" xlink:type="simple">36°32'2"N, 114°9'40"E</named-content></named-content>, in soil under <italic><tp:taxon-name><tp:taxon-name-part taxon-name-part-type="genus" reg="Platycladus">Platycladus</tp:taxon-name-part> <tp:taxon-name-part taxon-name-part-type="species" reg="orientalis">orientalis</tp:taxon-name-part></tp:taxon-name></italic> (L.) Franco, 17 July 2023, Xin-Cun Wang, culture, Lu-Yao Peng, JJJ40-31 (holotype <abbrev xmlns:xlink="http://www.w3.org/1999/xlink" xlink:title="Herbarium Mycologicum Academiae Sinicae" id="ABBRID0ENZBG" xlink:type="simple">HMAS</abbrev> 354080, ex-type strain <abbrev xmlns:xlink="http://www.w3.org/1999/xlink" xlink:title="China General Microbiological Culture Collection Center" id="ABBRID0ERZBG" xlink:type="simple">CGMCC</abbrev> 3.29151).</p><fig id="F3" position="float" orientation="portrait"><object-id xmlns:xlink="http://www.w3.org/1999/xlink" content-type="doi" xlink:type="simple">10.3897/mycokeys.124.172775.figure3</object-id><object-id xmlns:xlink="http://www.w3.org/1999/xlink" content-type="arpha" xlink:type="simple">4296E843-06AF-5DF1-A757-44C6B1C40064</object-id><label>Figure 3.</label><caption><p><italic><tp:taxon-name><tp:taxon-name-part taxon-name-part-type="genus" reg="Aspergillus">Aspergillus</tp:taxon-name-part> <tp:taxon-name-part taxon-name-part-type="species" reg="hebeiensis">hebeiensis</tp:taxon-name-part></tp:taxon-name></italic> (JJJ40-31). A. Colonies: top row left to right, obverse <abbrev xmlns:xlink="http://www.w3.org/1999/xlink" xlink:title="Czapek yeast autolysate agar" id="ABBRID0EI1BG" xlink:type="simple">CYA</abbrev>, <abbrev xmlns:xlink="http://www.w3.org/1999/xlink" xlink:title="malt extract agar" id="ABBRID0EM1BG" xlink:type="simple">MEA</abbrev>, <abbrev xmlns:xlink="http://www.w3.org/1999/xlink" xlink:title="yeast extract agar" id="ABBRID0EQ1BG" xlink:type="simple">YES</abbrev>, and <abbrev xmlns:xlink="http://www.w3.org/1999/xlink" xlink:title="potato dextrose agar" id="ABBRID0EU1BG" xlink:type="simple">PDA</abbrev>; bottom row left to right, reverse <abbrev xmlns:xlink="http://www.w3.org/1999/xlink" xlink:title="Czapek yeast autolysate agar" id="ABBRID0EY1BG" xlink:type="simple">CYA</abbrev>, <abbrev xmlns:xlink="http://www.w3.org/1999/xlink" xlink:title="malt extract agar" id="ABBRID0E31BG" xlink:type="simple">MEA</abbrev>, <abbrev xmlns:xlink="http://www.w3.org/1999/xlink" xlink:title="yeast extract agar" id="ABBRID0EA2BG" xlink:type="simple">YES</abbrev>, and <abbrev xmlns:xlink="http://www.w3.org/1999/xlink" xlink:title="potato dextrose agar" id="ABBRID0EE2BG" xlink:type="simple">PDA</abbrev>; B–F. Conidiophores; G. Conidia. Scale bars: 17.5 µm (B, C); 15 µm (D); 12.5 µm (E); 10 µm (G, F).</p></caption><graphic xmlns:xlink="http://www.w3.org/1999/xlink" xlink:href="mycokeys-124-275-g003.jpg" position="float" orientation="portrait" xlink:type="simple" id="oo_1456796.jpg"><uri content-type="original_file" xlink:type="simple">https://binary.pensoft.net/fig/1456796</uri></graphic></fig></tp:treatment-sec><tp:treatment-sec sec-type="DNA barcodes" id="SECID0EN2BG"><title>DNA barcodes.</title><p><abbrev xmlns:xlink="http://www.w3.org/1999/xlink" xlink:title="internal transcribed spacer" id="ABBRID0ET2BG" xlink:type="simple">ITS</abbrev><ext-link xmlns:xlink="http://www.w3.org/1999/xlink" xlink:href="PV883250" ext-link-type="gen" xlink:type="simple">PV883250</ext-link>, <abbrev xmlns:xlink="http://www.w3.org/1999/xlink" xlink:title="beta-tubulin" id="ABBRID0E32BG" xlink:type="simple">BenA</abbrev><ext-link xmlns:xlink="http://www.w3.org/1999/xlink" xlink:href="PV877068" ext-link-type="gen" xlink:type="simple">PV877068</ext-link>, <abbrev xmlns:xlink="http://www.w3.org/1999/xlink" xlink:title="calmodulin" id="ABBRID0EF3BG" xlink:type="simple">CaM</abbrev><ext-link xmlns:xlink="http://www.w3.org/1999/xlink" xlink:href="PV877070" ext-link-type="gen" xlink:type="simple">PV877070</ext-link>, <abbrev xmlns:xlink="http://www.w3.org/1999/xlink" xlink:title="RNA polymerase II second-largest subunit" id="ABBRID0EO3BG" xlink:type="simple">RPB2</abbrev><ext-link xmlns:xlink="http://www.w3.org/1999/xlink" xlink:href="PV877073" ext-link-type="gen" xlink:type="simple">PV877073</ext-link>.</p></tp:treatment-sec><tp:treatment-sec sec-type="Colony diam" id="SECID0EX3BG"><title>Colony diam.</title><p>7 days, 25 °C (unless stated otherwise): <abbrev xmlns:xlink="http://www.w3.org/1999/xlink" xlink:title="Czapek yeast autolysate agar" id="ABBRID0E43BG" xlink:type="simple">CYA</abbrev> 15–17 mm; <abbrev xmlns:xlink="http://www.w3.org/1999/xlink" xlink:title="Czapek yeast autolysate agar" id="ABBRID0EB4BG" xlink:type="simple">CYA</abbrev> 37 °C 12–15 mm; <abbrev xmlns:xlink="http://www.w3.org/1999/xlink" xlink:title="malt extract agar" id="ABBRID0EF4BG" xlink:type="simple">MEA</abbrev> 19–20 mm; <abbrev xmlns:xlink="http://www.w3.org/1999/xlink" xlink:title="yeast extract agar" id="ABBRID0EJ4BG" xlink:type="simple">YES</abbrev> 18–19 mm; <abbrev xmlns:xlink="http://www.w3.org/1999/xlink" xlink:title="potato dextrose agar" id="ABBRID0EN4BG" xlink:type="simple">PDA</abbrev> 16–17 mm.</p></tp:treatment-sec><tp:treatment-sec sec-type="description" id="SECID0ER4BG"><title>Colony characteristics.</title><p>On <abbrev xmlns:xlink="http://www.w3.org/1999/xlink" xlink:title="Czapek yeast autolysate agar" id="ABBRID0EX4BG" xlink:type="simple">CYA</abbrev> 25 °C, 7 days: Colonies nearly circular, slightly concave at centers; margins moderately wide, entire; mycelia white and then yellow; texture velutinous; sporulation sparse; conidia <italic>en masse</italic> greyish; soluble pigments absent; exudates absent; reverse buff to yellow brown.</p><p>On <abbrev xmlns:xlink="http://www.w3.org/1999/xlink" xlink:title="Czapek yeast autolysate agar" id="ABBRID0E64BG" xlink:type="simple">CYA</abbrev> 37 °C, 7 days: Colonies nearly circular or irregular, slightly protuberant at centers; margins narrow to moderately wide, fimbriate; mycelia white and then buff; texture velutinous; sporulation sparse; conidia <italic>en masse</italic> brownish; soluble pigments absent; exudates absent; reverse buff to yellow brown.</p><p>On <abbrev xmlns:xlink="http://www.w3.org/1999/xlink" xlink:title="malt extract agar" id="ABBRID0EH5BG" xlink:type="simple">MEA</abbrev> 25 °C, 7 days: Colonies irregular, protuberant; margins narrow, entire; mycelia white and then cream; texture velutinous; sporulation sparse; conidia <italic>en masse</italic> creamish; soluble pigments absent; exudates absent; reverse buff to yellow brown.</p><p>On <abbrev xmlns:xlink="http://www.w3.org/1999/xlink" xlink:title="yeast extract agar" id="ABBRID0EP5BG" xlink:type="simple">YES</abbrev> 25 °C, 7 days: Colonies nearly circular, concave at centers, radially sulcate; margins narrow, entire; mycelia pale; texture velutinous; sporulation sparse; conidia <italic>en masse</italic> greyish; soluble pigments absent; exudates absent; reverse yellow brown to orange brown.</p><p>On <abbrev xmlns:xlink="http://www.w3.org/1999/xlink" xlink:title="potato dextrose agar" id="ABBRID0EX5BG" xlink:type="simple">PDA</abbrev> 25 °C, 7 days: Colonies nearly circular, protuberant; margins narrow, entire; mycelia white and then cream; texture velutinous; sporulation sparse; conidia <italic>en masse</italic> creamish to brownish; soluble pigments yellow; exudates absent; reverse buff to yellow brown, occasionally with dark brown sectors.</p></tp:treatment-sec><tp:treatment-sec sec-type="Micromorphology" id="SECID0E45BG"><title>Micromorphology.</title><p>Conidial heads radiate; stipes short, 65–110 (–140) × 4.0–7.0 µm, not septate, walls thick, smooth, brown; vesicles 8.5–13 × 8.5–13 µm, subglobose to globose; biseriate; metulae 5.0–8.5 × 3.5–6.5 µm, cylindrical to obovate, covering almost a half to two-thirds surface of the vesicle; phialides 5.5–8.0 × 3.5–4.0 µm, flask-shaped; conidia 6.0–7.5 µm, subglobose, vivid green, strongly echinulate.</p></tp:treatment-sec><tp:treatment-sec sec-type="Additional strain examined" id="SECID0EC6BG"><title>Additional strain examined.</title><p>China • Hebei Province, Handan City, Fengfeng Mining District, Xiangtangshan Caves, one of the First Batch of Key Cultural Relics Units under National Protection of China, Northern Xiangtangshan, 36°32'2"N, 114°9'40"E, in soil under <italic><tp:taxon-name><tp:taxon-name-part taxon-name-part-type="genus" reg="Platycladus">Platycladus</tp:taxon-name-part> <tp:taxon-name-part taxon-name-part-type="species" reg="orientalis">orientalis</tp:taxon-name-part></tp:taxon-name></italic> (L.) Franco, 17 July 2023, Xin-Cun Wang, culture, Yi-Fan Wang, JJJ40-12.</p></tp:treatment-sec><tp:treatment-sec sec-type="notes" id="SECID0ET6BG"><title>Notes.</title><p>This species is the second member of series <italic><tp:taxon-name><tp:taxon-name-part taxon-name-part-type="series" reg="Hainanici">Hainanici</tp:taxon-name-part></tp:taxon-name></italic> and sister to <italic><tp:taxon-name><tp:taxon-name-part taxon-name-part-type="genus" reg="Aspergillus">A.</tp:taxon-name-part> <tp:taxon-name-part taxon-name-part-type="species" reg="hainanicus">hainanicus</tp:taxon-name-part></tp:taxon-name></italic> (Fig. <xref ref-type="fig" rid="F1">1</xref>; Suppl. material <xref ref-type="supplementary-material" rid="S1">1</xref>: figs S1–S4). It differs from the latter by 29 bp for <abbrev xmlns:xlink="http://www.w3.org/1999/xlink" xlink:title="beta-tubulin" id="ABBRID0EUAAI" xlink:type="simple">BenA</abbrev> (93.76% sequence identity), 16 bp for <abbrev xmlns:xlink="http://www.w3.org/1999/xlink" xlink:title="calmodulin" id="ABBRID0EYAAI" xlink:type="simple">CaM</abbrev> (97.03%), and 21 bp for <abbrev xmlns:xlink="http://www.w3.org/1999/xlink" xlink:title="RNA polymerase II second-largest subunit" id="ABBRID0E3AAI" xlink:type="simple">RPB2</abbrev> (98.04%). Morphologically, although both species have short stipes, biseriate conidiophores, and strongly echinulate conidia, the new species is easily distinguished from <italic><tp:taxon-name><tp:taxon-name-part taxon-name-part-type="genus" reg="Aspergillus">A.</tp:taxon-name-part> <tp:taxon-name-part taxon-name-part-type="species" reg="hainanicus">hainanicus</tp:taxon-name-part></tp:taxon-name></italic> by growth on <abbrev xmlns:xlink="http://www.w3.org/1999/xlink" xlink:title="Czapek yeast autolysate agar" id="ABBRID0ELBAI" xlink:type="simple">CYA</abbrev> at 37 °C, vivid green, and smaller conidia (6.0–7.5 vs. 6.0–9.5 µm, Table <xref ref-type="table" rid="T4">4</xref>).</p><table-wrap id="T4" position="float" orientation="portrait"><label>Table 4.</label><caption><p>Morphological comparisons of the new species and their closely related species.</p></caption><table id="TID0E1ECI" rules="all"><tbody><tr><th rowspan="1" colspan="1">Series</th><th rowspan="1" colspan="1">Species</th><th rowspan="1" colspan="1"><abbrev xmlns:xlink="http://www.w3.org/1999/xlink" xlink:title="Czapek yeast autolysate agar" id="ABBRID0EKCAI" xlink:type="simple">CYA</abbrev> 25 °C (mm)</th><th rowspan="1" colspan="1"><abbrev xmlns:xlink="http://www.w3.org/1999/xlink" xlink:title="Czapek yeast autolysate agar" id="ABBRID0ESCAI" xlink:type="simple">CYA</abbrev> 37 °C (mm)</th><th rowspan="1" colspan="1"><abbrev xmlns:xlink="http://www.w3.org/1999/xlink" xlink:title="malt extract agar" id="ABBRID0E1CAI" xlink:type="simple">MEA</abbrev> (mm)</th><th rowspan="1" colspan="1"><abbrev xmlns:xlink="http://www.w3.org/1999/xlink" xlink:title="yeast extract agar" id="ABBRID0ECDAI" xlink:type="simple">YES</abbrev> (mm)</th><th rowspan="1" colspan="1">Vesicles (µm)</th><th rowspan="1" colspan="1">Conidia shape</th><th rowspan="1" colspan="1">Conidia color</th><th rowspan="1" colspan="1">Conidia wall</th><th rowspan="1" colspan="1">Conidia size (µm)</th><th rowspan="1" colspan="1">Reference</th></tr><tr><td rowspan="2" colspan="1">
                      <bold>
                        <italic>
                          <tp:taxon-name>
                            <tp:taxon-name-part taxon-name-part-type="genus" reg="Aspergillus"/>
                            <tp:taxon-name-part taxon-name-part-type="series" reg="Hainanici">Hainanici</tp:taxon-name-part>
                          </tp:taxon-name>
                        </italic>
                      </bold>
                    </td><td rowspan="1" colspan="1">
                      <bold>
                        <italic>
                          <tp:taxon-name><tp:taxon-name-part taxon-name-part-type="genus" reg="Aspergillus">A.</tp:taxon-name-part> <tp:taxon-name-part taxon-name-part-type="species" reg="hebeiensis">hebeiensis</tp:taxon-name-part></tp:taxon-name>
                        </italic>
                      </bold>
                    </td><td rowspan="1" colspan="1">15–17</td><td rowspan="1" colspan="1">12–15</td><td rowspan="1" colspan="1">19–20</td><td rowspan="1" colspan="1">18–19</td><td rowspan="1" colspan="1">8.5–13 × 8.5–13</td><td rowspan="1" colspan="1">subglobose</td><td rowspan="1" colspan="1">vivid green</td><td rowspan="1" colspan="1">strongly echinulate</td><td rowspan="1" colspan="1">6.0–7.5</td><td rowspan="1" colspan="1">This study</td></tr><tr><td rowspan="1" colspan="1">
                      <italic>
                        <tp:taxon-name><tp:taxon-name-part taxon-name-part-type="genus" reg="Aspergillus">A.</tp:taxon-name-part> <tp:taxon-name-part taxon-name-part-type="species" reg="hainanicus">hainanicus</tp:taxon-name-part></tp:taxon-name>
                      </italic>
                    </td><td rowspan="1" colspan="1">18–20</td><td rowspan="1" colspan="1">no growth</td><td rowspan="1" colspan="1">16–17</td><td rowspan="1" colspan="1">21–22</td><td rowspan="1" colspan="1">7.5–13 × 9.0–13</td><td rowspan="1" colspan="1">subglobose</td><td rowspan="1" colspan="1">hyaline</td><td rowspan="1" colspan="1">strongly echinulate</td><td rowspan="1" colspan="1">6.0–9.5</td><td rowspan="1" colspan="1">
                      <xref ref-type="bibr" rid="B31">Wang and Zhuang 2022</xref>
                    </td></tr><tr><td rowspan="4" colspan="1">
                      <bold>
                        <italic>
                          <tp:taxon-name>
                            <tp:taxon-name-part taxon-name-part-type="genus" reg="Aspergillus"/>
                            <tp:taxon-name-part taxon-name-part-type="series" reg="Japonici">Japonici</tp:taxon-name-part>
                          </tp:taxon-name>
                        </italic>
                      </bold>
                    </td><td rowspan="1" colspan="1">
                      <bold>
                        <italic>
                          <tp:taxon-name><tp:taxon-name-part taxon-name-part-type="genus" reg="Aspergillus">A.</tp:taxon-name-part> <tp:taxon-name-part taxon-name-part-type="species" reg="xishuangbannaensis">xishuangbannaensis</tp:taxon-name-part></tp:taxon-name>
                        </italic>
                      </bold>
                    </td><td rowspan="1" colspan="1">64–70</td><td rowspan="1" colspan="1">35–57</td><td rowspan="1" colspan="1">55–60</td><td rowspan="1" colspan="1">68–70</td><td rowspan="1" colspan="1">62–80 × 60.5–77.5</td><td rowspan="1" colspan="1">subglobose</td><td rowspan="1" colspan="1">brown</td><td rowspan="1" colspan="1">echinulate</td><td rowspan="1" colspan="1">4.5–5.0 × 4.0–5.0</td><td rowspan="1" colspan="1">This study</td></tr><tr><td rowspan="1" colspan="1">
                      <italic>
                        <tp:taxon-name><tp:taxon-name-part taxon-name-part-type="genus" reg="Aspergillus">A.</tp:taxon-name-part> <tp:taxon-name-part taxon-name-part-type="species" reg="japonicus">japonicus</tp:taxon-name-part></tp:taxon-name>
                      </italic>
                    </td><td rowspan="1" colspan="1">60–70</td><td rowspan="1" colspan="1">20–50</td><td rowspan="1" colspan="1">60–70</td><td rowspan="1" colspan="1">n.a.</td><td rowspan="1" colspan="1">20–35</td><td rowspan="1" colspan="1">globose to subglobose</td><td rowspan="1" colspan="1">brown</td><td rowspan="1" colspan="1">echinulate</td><td rowspan="1" colspan="1">3.5–5.0</td><td rowspan="1" colspan="1"><xref ref-type="bibr" rid="B14">Klich 2002</xref>; <xref ref-type="bibr" rid="B23">Samson et al. 2007</xref></td></tr><tr><td rowspan="1" colspan="1">
                      <italic>
                        <tp:taxon-name><tp:taxon-name-part taxon-name-part-type="genus" reg="Aspergillus">A.</tp:taxon-name-part> <tp:taxon-name-part taxon-name-part-type="species" reg="uvarum">uvarum</tp:taxon-name-part></tp:taxon-name>
                      </italic>
                    </td><td rowspan="1" colspan="1">90</td><td rowspan="1" colspan="1">16–22</td><td rowspan="1" colspan="1">90</td><td rowspan="1" colspan="1">n.a.</td><td rowspan="1" colspan="1">20–30</td><td rowspan="1" colspan="1">globose to subglobose</td><td rowspan="1" colspan="1">brown to black</td><td rowspan="1" colspan="1">conspicuously spinose</td><td rowspan="1" colspan="1">3.0–4.0</td><td rowspan="1" colspan="1">
                      <xref ref-type="bibr" rid="B20">Perrone et al. 2008</xref>
                    </td></tr><tr><td rowspan="1" colspan="1">
                      <italic>
                        <tp:taxon-name><tp:taxon-name-part taxon-name-part-type="genus" reg="Aspergillus">A.</tp:taxon-name-part> <tp:taxon-name-part taxon-name-part-type="species" reg="indologenus">indologenus</tp:taxon-name-part></tp:taxon-name>
                      </italic>
                    </td><td rowspan="1" colspan="1">63–70</td><td rowspan="1" colspan="1">n.a.</td><td rowspan="1" colspan="1">57–70</td><td rowspan="1" colspan="1">76–80</td><td rowspan="1" colspan="1">20–45</td><td rowspan="1" colspan="1">globose</td><td rowspan="1" colspan="1">brown</td><td rowspan="1" colspan="1">coarsely roughened to echinulate</td><td rowspan="1" colspan="1">3.0–4.0</td><td rowspan="1" colspan="1">
                      <xref ref-type="bibr" rid="B28">Varga et al. 2011</xref>
                    </td></tr></tbody></table><table-wrap-foot><fn><p>‘n.a.’ is the abbreviation of ‘not available.’</p></fn></table-wrap-foot></table-wrap></tp:treatment-sec><tp:treatment-sec><!--Section generated to contain objects referenced in tp:taxon-treatment.--><fig id="F1" position="float" orientation="portrait"><object-id xmlns:xlink="http://www.w3.org/1999/xlink" content-type="doi" xlink:type="simple">10.3897/mycokeys.124.172775.figure1</object-id><object-id xmlns:xlink="http://www.w3.org/1999/xlink" content-type="arpha" xlink:type="simple">E2B29CB4-E20F-5287-9E2F-939C24E994E3</object-id><label>Figure 1.</label><caption><p>Maximum likelihood phylogeny of <tp:taxon-name><tp:taxon-name-part taxon-name-part-type="genus" reg="Aspergillus">Aspergillus</tp:taxon-name-part> <tp:taxon-name-part taxon-name-part-type="infraspecific-rank">subgenus</tp:taxon-name-part> <tp:taxon-name-part taxon-name-part-type="subgenus" reg="Nidulantes">Nidulantes</tp:taxon-name-part> <tp:taxon-name-part taxon-name-part-type="infraspecific-rank">section</tp:taxon-name-part> <tp:taxon-name-part taxon-name-part-type="section" reg="Cavernicolarum">Cavernicolarum</tp:taxon-name-part></tp:taxon-name> inferred from the combined <abbrev xmlns:xlink="http://www.w3.org/1999/xlink" xlink:title="beta-tubulin" id="ABBRID0EXQBG" xlink:type="simple">BenA</abbrev>, <abbrev xmlns:xlink="http://www.w3.org/1999/xlink" xlink:title="calmodulin" id="ABBRID0E2QBG" xlink:type="simple">CaM</abbrev>, and <abbrev xmlns:xlink="http://www.w3.org/1999/xlink" xlink:title="RNA polymerase II second-largest subunit" id="ABBRID0E6QBG" xlink:type="simple">RPB2</abbrev> dataset. Bootstrap values ≥ 70% (left) or posterior probability values ≥ 0.95 (right) are indicated at nodes. Asterisks denote 100% bootstrap or 1.00 posterior probability.</p></caption><graphic xmlns:xlink="http://www.w3.org/1999/xlink" xlink:href="mycokeys-124-275-g001.jpg" position="float" orientation="portrait" xlink:type="simple" id="oo_1456794.jpg"><uri content-type="original_file" xlink:type="simple">https://binary.pensoft.net/fig/1456794</uri></graphic></fig><supplementary-material xmlns:xlink="http://www.w3.org/1999/xlink" id="S1" position="float" orientation="portrait" xlink:type="simple"><object-id content-type="doi" xlink:type="simple">10.3897/mycokeys.124.172775.suppl1</object-id><object-id content-type="arpha" xlink:type="simple">360B365A-CFC7-52A8-90E1-209AAC071EE2</object-id><label>Supplementary material 1</label><caption><p>Мaximum likelihood phylogenies</p></caption><statement content-type="dataType"><label>Data type</label><p>zip</p></statement><media xlink:href="mycokeys-124-275-s001.zip" mimetype="application" mime-subtype="x-zip-compressed" position="float" orientation="portrait" xlink:type="simple" id="oo_1456798.zip"><uri content-type="original_file" xlink:type="simple">https://binary.pensoft.net/file/1456798</uri></media><permissions><license xlink:type="simple"><license-p>This dataset is made available under the Open Database License (http://opendatacommons.org/licenses/odbl/1.0/). The Open Database License (ODbL) is a license agreement intended to allow users to freely share, modify, and use this Dataset while maintaining this same freedom for others, provided that the original source and author(s) are credited.</license-p></license></permissions><attrib specific-use="authors">Lu-Yao Peng, Wen-Ying Zhuang, Xin-Cun Wang</attrib></supplementary-material></tp:treatment-sec><ref-list><ref id="B31"><mixed-citation xmlns:xlink="http://www.w3.org/1999/xlink" xlink:type="simple"><person-group><name name-style="western"><surname>Wang</surname><given-names>XC</given-names></name><name name-style="western"><surname>Zhuang</surname><given-names>WY</given-names></name></person-group> (<year>2022</year>) New species of <italic><tp:taxon-name><tp:taxon-name-part taxon-name-part-type="genus">Aspergillus</tp:taxon-name-part></tp:taxon-name></italic> (<tp:taxon-name><tp:taxon-name-part taxon-name-part-type="family">Aspergillaceae</tp:taxon-name-part></tp:taxon-name>) from tropical islands of China. Journal of <tp:taxon-name><tp:taxon-name-part taxon-name-part-type="kingdom">Fungi</tp:taxon-name-part></tp:taxon-name> (Basel, Switzerland) 8: 225. <ext-link xlink:href="10.3390/jof8030225" ext-link-type="doi" xlink:type="simple">https://doi.org/10.3390/jof8030225</ext-link></mixed-citation></ref><ref id="B14"><mixed-citation xmlns:xlink="http://www.w3.org/1999/xlink" xlink:type="simple"><person-group><name name-style="western"><surname>Klich</surname><given-names>MA</given-names></name></person-group> (<year>2002</year>) <source>Identification of common <italic><tp:taxon-name><tp:taxon-name-part taxon-name-part-type="genus">Aspergillus</tp:taxon-name-part></tp:taxon-name></italic> species.</source><publisher-name>Centraalbureau voor Schimmelcultures</publisher-name>, <publisher-loc>Utrecht, The Netherlands</publisher-loc>, <size units="page">116 pp</size>.</mixed-citation></ref><ref id="B23"><mixed-citation xmlns:xlink="http://www.w3.org/1999/xlink" xlink:type="simple"><person-group><name name-style="western"><surname>Samson</surname><given-names>RA</given-names></name><name name-style="western"><surname>Noonim</surname><given-names>P</given-names></name><name name-style="western"><surname>Meijer</surname><given-names>M</given-names></name><name name-style="western"><surname>Houbraken</surname><given-names>J</given-names></name><name name-style="western"><surname>Frisvad</surname><given-names>JC</given-names></name><name name-style="western"><surname>Varga</surname><given-names>J</given-names></name></person-group> (<year>2007</year>) <article-title>Diagnostic tools to identify black aspergilli.</article-title><source>Studies in Mycology</source><volume>59</volume>: <fpage>129</fpage>–<lpage>145</lpage>. <ext-link xlink:href="10.3114/sim.2007.59.13" ext-link-type="doi" xlink:type="simple">https://doi.org/10.3114/sim.2007.59.13</ext-link></mixed-citation></ref><ref id="B20"><mixed-citation xmlns:xlink="http://www.w3.org/1999/xlink" xlink:type="simple"><person-group><name name-style="western"><surname>Perrone</surname><given-names>G</given-names></name><name name-style="western"><surname>Varga</surname><given-names>J</given-names></name><name name-style="western"><surname>Susca</surname><given-names>A</given-names></name><name name-style="western"><surname>Frisvad</surname><given-names>JC</given-names></name><name name-style="western"><surname>Stea</surname><given-names>G</given-names></name><name name-style="western"><surname>Kocsube</surname><given-names>S</given-names></name><name name-style="western"><surname>Toth</surname><given-names>B</given-names></name><name name-style="western"><surname>Kozakiewicz</surname><given-names>Z</given-names></name><name name-style="western"><surname>Samson</surname><given-names>RA</given-names></name></person-group> (<year>2008</year>) <article-title><italic><tp:taxon-name><tp:taxon-name-part taxon-name-part-type="genus">Aspergillus</tp:taxon-name-part> <tp:taxon-name-part taxon-name-part-type="species">uvarum</tp:taxon-name-part></tp:taxon-name></italic> sp. nov., an uniseriate black <italic><tp:taxon-name><tp:taxon-name-part taxon-name-part-type="genus">Aspergillus</tp:taxon-name-part></tp:taxon-name></italic> species isolated from grapes in Europe.</article-title><source>International Journal of Systematic and Evolutionary Microbiology</source><volume>58</volume>: <fpage>1032</fpage>–<lpage>1039</lpage>. <ext-link xlink:href="10.1099/ijs.0.65463-0" ext-link-type="doi" xlink:type="simple">https://doi.org/10.1099/ijs.0.65463-0</ext-link></mixed-citation></ref><ref id="B28"><mixed-citation xmlns:xlink="http://www.w3.org/1999/xlink" xlink:type="simple"><person-group><name name-style="western"><surname>Varga</surname><given-names>J</given-names></name><name name-style="western"><surname>Frisvad</surname><given-names>JC</given-names></name><name name-style="western"><surname>Kocsube</surname><given-names>S</given-names></name><name name-style="western"><surname>Brankovics</surname><given-names>B</given-names></name><name name-style="western"><surname>Toth</surname><given-names>B</given-names></name><name name-style="western"><surname>Szigeti</surname><given-names>G</given-names></name><name name-style="western"><surname>Samson</surname><given-names>RA</given-names></name></person-group> (<year>2011</year>) <article-title>New and revisited species in <tp:taxon-name><tp:taxon-name-part taxon-name-part-type="genus">Aspergillus</tp:taxon-name-part> <tp:taxon-name-part taxon-name-part-type="infraspecific-rank">section</tp:taxon-name-part> <tp:taxon-name-part taxon-name-part-type="section">Nigri</tp:taxon-name-part></tp:taxon-name>.</article-title><source>Studies in Mycology</source><volume>69</volume>: <fpage>1</fpage>–<lpage>17</lpage>. <ext-link xlink:href="10.3114/sim.2011.69.01" ext-link-type="doi" xlink:type="simple">https://doi.org/10.3114/sim.2011.69.01</ext-link></mixed-citation></ref></ref-list></tp:taxon-treatment>
