# Supplementary material for: ﻿New species of Aspergillus in sections Cavernicolarum and Nigri from terrestrial ecosystems of China (Eurotiales, Aspergillaceae)
Source: MycoKeys. 2025 Nov 3;124:275–90. doi: 10.3897/mycokeys.124.172775 (PMC12603649; doi:10.3897/mycokeys.124.172775)
Supplement: XML Treatment for Aspergillus xishuangbannaensis [file mycokeys.124.172775-treatment2.xml]

<!DOCTYPE tp:taxon-treatment
  PUBLIC "-//TaxonX//DTD Taxonomic Treatment Publishing DTD v0 20100105//EN" "tax-treatment-NSO.dtd">
<tp:taxon-treatment xmlns:tp="http://www.plazi.org/taxpub"><tp:treatment-meta><kwd-group><label>Taxon classification</label><kwd>
                <named-content content-type="kingdom">Fungi</named-content>
              </kwd><kwd>
                <named-content content-type="order">Eurotiales</named-content>
              </kwd><kwd>
                <named-content content-type="family">Aspergillaceae</named-content>
              </kwd></kwd-group><mixed-citation publication-type="journal"><person-group><name><surname>Peng</surname><given-names>Lu-Yao</given-names></name><name><surname>Zhuang</surname><given-names>Wen-Ying</given-names></name><name><surname>Wang</surname><given-names>Xin-Cun</given-names></name></person-group><article-title>﻿New species of <italic><tp:taxon-name><tp:taxon-name-part taxon-name-part-type="genus" reg="Aspergillus">Aspergillus</tp:taxon-name-part></tp:taxon-name></italic> in sections <italic><tp:taxon-name><tp:taxon-name-part taxon-name-part-type="genus" reg="Aspergillus"/><tp:taxon-name-part taxon-name-part-type="section" reg="Cavernicolarum">Cavernicolarum</tp:taxon-name-part></tp:taxon-name></italic> and <italic><tp:taxon-name><tp:taxon-name-part taxon-name-part-type="genus" reg="Aspergillus"/><tp:taxon-name-part taxon-name-part-type="section" reg="Nigri">Nigri</tp:taxon-name-part></tp:taxon-name></italic> from terrestrial ecosystems of China (<tp:taxon-name><tp:taxon-name-part taxon-name-part-type="order">Eurotiales</tp:taxon-name-part></tp:taxon-name>, <tp:taxon-name><tp:taxon-name-part taxon-name-part-type="family">Aspergillaceae</tp:taxon-name-part></tp:taxon-name>)</article-title><source>MycoKeys</source><day>03</day><month>11</month><year>2025</year><volume>124</volume><fpage>275</fpage><lpage>290</lpage><pub-id pub-id-type="doi">10.3897/mycokeys.124.172775</pub-id></mixed-citation></tp:treatment-meta><tp:nomenclature><label>﻿</label><tp:taxon-name><object-id xmlns:xlink="http://www.w3.org/1999/xlink" content-type="arpha" xlink:type="simple">7BF0D4D4-54A3-526F-A181-CEFF4E455AB4</object-id>
              <tp:taxon-name-part taxon-name-part-type="genus" reg="Aspergillus">Aspergillus</tp:taxon-name-part>
              <tp:taxon-name-part taxon-name-part-type="species" reg="xishuangbannaensis">xishuangbannaensis</tp:taxon-name-part>
              <object-id xmlns:xlink="http://www.w3.org/1999/xlink" xlink:type="simple">Fungal Names: FN 572923</object-id>
            </tp:taxon-name><tp:taxon-authority>X.C. Wang, L.Y. Peng &amp; W.Y. Zhuang</tp:taxon-authority><tp:taxon-status xmlns:xlink="http://www.w3.org/1999/xlink" xlink:type="simple">sp. nov.</tp:taxon-status><xref ref-type="fig" rid="F4">Fig. 4</xref></tp:nomenclature><tp:treatment-sec sec-type="etymology" id="SECID0EVPAI"><title>Etymology.</title><p>The specific epithet refers to the type locality.</p><p>In <tp:taxon-name><tp:taxon-name-part taxon-name-part-type="genus" reg="Aspergillus">Aspergillus</tp:taxon-name-part> <tp:taxon-name-part taxon-name-part-type="infraspecific-rank">subgenus</tp:taxon-name-part> <tp:taxon-name-part taxon-name-part-type="subgenus" reg="Circumdati">Circumdati</tp:taxon-name-part> <tp:taxon-name-part taxon-name-part-type="infraspecific-rank">section</tp:taxon-name-part> <tp:taxon-name-part taxon-name-part-type="section" reg="Nigri">Nigri</tp:taxon-name-part></tp:taxon-name> series <italic><tp:taxon-name><tp:taxon-name-part taxon-name-part-type="genus" reg="Aspergillus"/><tp:taxon-name-part taxon-name-part-type="series" reg="Japonici">Japonici</tp:taxon-name-part></tp:taxon-name></italic>.</p></tp:treatment-sec><tp:treatment-sec sec-type="Typification" id="SECID0EXQAI"><title>Typification.</title><p>China • Yunnan Province, Xishuangbanna Dai Autonomous Prefecture, Mengla County, Menglun Town, Xishuangbanna Tropical Botanical Garden, Chinese Academy of Sciences, Green Stone Forest, <named-content xmlns:xlink="http://www.w3.org/1999/xlink" content-type="dwc:verbatimCoordinates" xlink:type="simple"><named-content content-type="geo-json" specific-use="{&#34;type&#34;:&#34;Point&#34;,&#34;coordinates&#34;:[101.283333,21.910833]}" id="NCID0EARAI" xlink:type="simple">21°54'39"N, 101°17'00"E</named-content></named-content>, in soil of limestone seasonal rainforest, 28 May 2024, Zhao-Qing Zeng, culture, Xiao Mou, ZYN05-01 (holotype <abbrev xmlns:xlink="http://www.w3.org/1999/xlink" xlink:title="Herbarium Mycologicum Academiae Sinicae" id="ABBRID0EFRAI" xlink:type="simple">HMAS</abbrev> 354081, ex-type strain <abbrev xmlns:xlink="http://www.w3.org/1999/xlink" xlink:title="China General Microbiological Culture Collection Center" id="ABBRID0EJRAI" xlink:type="simple">CGMCC</abbrev> 3.29152).</p><fig id="F4" position="float" orientation="portrait"><object-id xmlns:xlink="http://www.w3.org/1999/xlink" content-type="doi" xlink:type="simple">10.3897/mycokeys.124.172775.figure4</object-id><object-id xmlns:xlink="http://www.w3.org/1999/xlink" content-type="arpha" xlink:type="simple">5A8E5026-AF11-57B6-9FAD-C4247599B5EC</object-id><label>Figure 4.</label><caption><p><italic><tp:taxon-name><tp:taxon-name-part taxon-name-part-type="genus" reg="Aspergillus">Aspergillus</tp:taxon-name-part> <tp:taxon-name-part taxon-name-part-type="species" reg="xishuangbannaensis">xishuangbannaensis</tp:taxon-name-part></tp:taxon-name></italic> (ZYN05-01). A. Colonies: top row left to right, obverse <abbrev xmlns:xlink="http://www.w3.org/1999/xlink" xlink:title="Czapek yeast autolysate agar" id="ABBRID0EASAI" xlink:type="simple">CYA</abbrev>, <abbrev xmlns:xlink="http://www.w3.org/1999/xlink" xlink:title="malt extract agar" id="ABBRID0EESAI" xlink:type="simple">MEA</abbrev>, <abbrev xmlns:xlink="http://www.w3.org/1999/xlink" xlink:title="yeast extract agar" id="ABBRID0EISAI" xlink:type="simple">YES</abbrev>, and <abbrev xmlns:xlink="http://www.w3.org/1999/xlink" xlink:title="potato dextrose agar" id="ABBRID0EMSAI" xlink:type="simple">PDA</abbrev>; bottom row left to right, reverse <abbrev xmlns:xlink="http://www.w3.org/1999/xlink" xlink:title="Czapek yeast autolysate agar" id="ABBRID0EQSAI" xlink:type="simple">CYA</abbrev>, <abbrev xmlns:xlink="http://www.w3.org/1999/xlink" xlink:title="malt extract agar" id="ABBRID0EUSAI" xlink:type="simple">MEA</abbrev>, <abbrev xmlns:xlink="http://www.w3.org/1999/xlink" xlink:title="yeast extract agar" id="ABBRID0EYSAI" xlink:type="simple">YES</abbrev>, and <abbrev xmlns:xlink="http://www.w3.org/1999/xlink" xlink:title="potato dextrose agar" id="ABBRID0E3SAI" xlink:type="simple">PDA</abbrev>; B–F. Conidiophores; G. Conidia. Scale bars: 22.5 µm (B); 20 µm (C–F); 10 µm (G).</p></caption><graphic xmlns:xlink="http://www.w3.org/1999/xlink" xlink:href="mycokeys-124-275-g004.jpg" position="float" orientation="portrait" xlink:type="simple" id="oo_1456797.jpg"><uri content-type="original_file" xlink:type="simple">https://binary.pensoft.net/fig/1456797</uri></graphic></fig></tp:treatment-sec><tp:treatment-sec sec-type="DNA barcodes" id="SECID0EFTAI"><title>DNA barcodes.</title><p><abbrev xmlns:xlink="http://www.w3.org/1999/xlink" xlink:title="internal transcribed spacer" id="ABBRID0ELTAI" xlink:type="simple">ITS</abbrev><ext-link xmlns:xlink="http://www.w3.org/1999/xlink" xlink:href="PV883252" ext-link-type="gen" xlink:type="simple">PV883252</ext-link>, <abbrev xmlns:xlink="http://www.w3.org/1999/xlink" xlink:title="beta-tubulin" id="ABBRID0EUTAI" xlink:type="simple">BenA</abbrev><ext-link xmlns:xlink="http://www.w3.org/1999/xlink" xlink:href="PV877069" ext-link-type="gen" xlink:type="simple">PV877069</ext-link>, <abbrev xmlns:xlink="http://www.w3.org/1999/xlink" xlink:title="calmodulin" id="ABBRID0E4TAI" xlink:type="simple">CaM</abbrev><ext-link xmlns:xlink="http://www.w3.org/1999/xlink" xlink:href="PV877072" ext-link-type="gen" xlink:type="simple">PV877072</ext-link>, <abbrev xmlns:xlink="http://www.w3.org/1999/xlink" xlink:title="RNA polymerase II second-largest subunit" id="ABBRID0EGUAI" xlink:type="simple">RPB2</abbrev><ext-link xmlns:xlink="http://www.w3.org/1999/xlink" xlink:href="PV877075" ext-link-type="gen" xlink:type="simple">PV877075</ext-link>.</p></tp:treatment-sec><tp:treatment-sec sec-type="Colony diam" id="SECID0EPUAI"><title>Colony diam.</title><p>7 days, 25 °C (unless stated otherwise): <abbrev xmlns:xlink="http://www.w3.org/1999/xlink" xlink:title="Czapek yeast autolysate agar" id="ABBRID0EVUAI" xlink:type="simple">CYA</abbrev> 64–70 mm; <abbrev xmlns:xlink="http://www.w3.org/1999/xlink" xlink:title="Czapek yeast autolysate agar" id="ABBRID0EZUAI" xlink:type="simple">CYA</abbrev> 37 °C 35–57 mm; <abbrev xmlns:xlink="http://www.w3.org/1999/xlink" xlink:title="malt extract agar" id="ABBRID0E4UAI" xlink:type="simple">MEA</abbrev> 55–60 mm; <abbrev xmlns:xlink="http://www.w3.org/1999/xlink" xlink:title="yeast extract agar" id="ABBRID0EBVAI" xlink:type="simple">YES</abbrev> 68–70 mm; <abbrev xmlns:xlink="http://www.w3.org/1999/xlink" xlink:title="potato dextrose agar" id="ABBRID0EFVAI" xlink:type="simple">PDA</abbrev> 66–70 mm.</p></tp:treatment-sec><tp:treatment-sec sec-type="description" id="SECID0EJVAI"><title>Colony characters.</title><p><abbrev xmlns:xlink="http://www.w3.org/1999/xlink" xlink:title="Czapek yeast autolysate agar" id="ABBRID0EPVAI" xlink:type="simple">CYA</abbrev> 25 °C, 7 d: Colonies deep, plane, radially sulcate; margins entire; mycelium white; texture velutinous; sporulation moderately dense; conidia <italic>en masse</italic> dark brown; soluble pigments absent; exudates absent; sclerotia yellow, abundant; reverse yellow brown.</p><p><abbrev xmlns:xlink="http://www.w3.org/1999/xlink" xlink:title="Czapek yeast autolysate agar" id="ABBRID0EXVAI" xlink:type="simple">CYA</abbrev> 37 °C, 7 d: Colonies deep, protuberant, radially sulcate; margins narrow, entire; mycelium white; texture velutinous; sporulation dense; conidia <italic>en masse</italic> dark brown; soluble pigments absent; exudates tiny; reverse yellow brown to greyish black.</p><p><abbrev xmlns:xlink="http://www.w3.org/1999/xlink" xlink:title="malt extract agar" id="ABBRID0E6VAI" xlink:type="simple">MEA</abbrev> 25 °C, 7 d: Colonies plane; margins moderately wide, entire; mycelium white; texture velutinous; sporulation dense; conidia <italic>en masse</italic> blackish brown; soluble pigments absent; exudates absent; sclerotia yellow, abundant; reverse yellow brown.</p><p><abbrev xmlns:xlink="http://www.w3.org/1999/xlink" xlink:title="yeast extract agar" id="ABBRID0EHWAI" xlink:type="simple">YES</abbrev> 25 °C, 7 d: Colonies deep, radially sulcate; margins entire; mycelium white; texture velutinous; sporulation very dense; conidia <italic>en masse</italic> purplish brown; soluble pigments absent; exudates absent; sclerotia yellow or white; reverse yellow brown.</p><p><abbrev xmlns:xlink="http://www.w3.org/1999/xlink" xlink:title="potato dextrose agar" id="ABBRID0EPWAI" xlink:type="simple">PDA</abbrev> 25 °C, 7 d: Colonies plain; margins narrow, entire; mycelium white; texture velutinous; sporulation dense; conidia <italic>en masse</italic> dark brown; soluble pigments absent; exudates absent; sclerotia yellow; reverse white.</p></tp:treatment-sec><tp:treatment-sec sec-type="Micromorphology" id="SECID0EVWAI"><title>Micromorphology.</title><p>Conidial heads radiate; stipes 400–975 × 12–21.5 µm, not septate, walls thick, smooth, hyaline, brownish or black; vesicles 62–80 × 60.5–77.5 µm, globose or subglobose; uniseriate; phialides 6.5–8.5 × 3.5–5.5 µm, flask-shaped and cover the entire surface of the vesicle; conidia 4.5–5.0 × 4.0–5.0 µm, subglobose, echinulate, light brown to dark brown when mature.</p></tp:treatment-sec><tp:treatment-sec sec-type="notes" id="SECID0E1WAI"><title>Notes.</title><p><italic><tp:taxon-name><tp:taxon-name-part taxon-name-part-type="genus" reg="Aspergillus">Aspergillus</tp:taxon-name-part> <tp:taxon-name-part taxon-name-part-type="species" reg="xishuangbannaensis">xishuangbannaensis</tp:taxon-name-part></tp:taxon-name></italic> is molecularly and morphologically differentiated from its closely related sisters: <italic><tp:taxon-name><tp:taxon-name-part taxon-name-part-type="genus" reg="Aspergillus">A.</tp:taxon-name-part> <tp:taxon-name-part taxon-name-part-type="species" reg="japonicus">japonicus</tp:taxon-name-part></tp:taxon-name></italic>, <italic><tp:taxon-name><tp:taxon-name-part taxon-name-part-type="genus" reg="Aspergillus">A.</tp:taxon-name-part> <tp:taxon-name-part taxon-name-part-type="species" reg="uvarum">uvarum</tp:taxon-name-part></tp:taxon-name></italic>, and <italic><tp:taxon-name><tp:taxon-name-part taxon-name-part-type="genus" reg="Aspergillus">A.</tp:taxon-name-part> <tp:taxon-name-part taxon-name-part-type="species" reg="indologenus">indologenus</tp:taxon-name-part></tp:taxon-name></italic>. For the <abbrev xmlns:xlink="http://www.w3.org/1999/xlink" xlink:title="beta-tubulin" id="ABBRID0EMYAI" xlink:type="simple">BenA</abbrev> gene, it differs from <italic><tp:taxon-name><tp:taxon-name-part taxon-name-part-type="genus" reg="Aspergillus">A.</tp:taxon-name-part> <tp:taxon-name-part taxon-name-part-type="species" reg="japonicus">japonicus</tp:taxon-name-part></tp:taxon-name></italic> by 13 bp (97.27% sequence identity), from <italic><tp:taxon-name><tp:taxon-name-part taxon-name-part-type="genus" reg="Aspergillus">A.</tp:taxon-name-part> <tp:taxon-name-part taxon-name-part-type="species" reg="uvarum">uvarum</tp:taxon-name-part></tp:taxon-name></italic> by 16 bp (96.26%), and from <italic><tp:taxon-name><tp:taxon-name-part taxon-name-part-type="genus" reg="Aspergillus">A.</tp:taxon-name-part> <tp:taxon-name-part taxon-name-part-type="species" reg="indologenus">indologenus</tp:taxon-name-part></tp:taxon-name></italic> by 14 bp (97.06%); for the <abbrev xmlns:xlink="http://www.w3.org/1999/xlink" xlink:title="calmodulin" id="ABBRID0ERZAI" xlink:type="simple">CaM</abbrev> region, it differs from <italic><tp:taxon-name><tp:taxon-name-part taxon-name-part-type="genus" reg="Aspergillus">A.</tp:taxon-name-part> <tp:taxon-name-part taxon-name-part-type="species" reg="japonicus">japonicus</tp:taxon-name-part></tp:taxon-name></italic> by 20 bp (95.97%), from <italic><tp:taxon-name><tp:taxon-name-part taxon-name-part-type="genus" reg="Aspergillus">A.</tp:taxon-name-part> <tp:taxon-name-part taxon-name-part-type="species" reg="uvarum">uvarum</tp:taxon-name-part></tp:taxon-name></italic> by 15 bp (96.98%), and from <italic><tp:taxon-name><tp:taxon-name-part taxon-name-part-type="genus" reg="Aspergillus">A.</tp:taxon-name-part> <tp:taxon-name-part taxon-name-part-type="species" reg="indologenus">indologenus</tp:taxon-name-part></tp:taxon-name></italic> by 17 bp (96.72%); and for the <abbrev xmlns:xlink="http://www.w3.org/1999/xlink" xlink:title="RNA polymerase II second-largest subunit" id="ABBRID0EW1AI" xlink:type="simple">RPB2</abbrev> fragment, it differs from <italic><tp:taxon-name><tp:taxon-name-part taxon-name-part-type="genus" reg="Aspergillus">A.</tp:taxon-name-part> <tp:taxon-name-part taxon-name-part-type="species" reg="japonicus">japonicus</tp:taxon-name-part></tp:taxon-name></italic> by five bp (99.50%), from <italic><tp:taxon-name><tp:taxon-name-part taxon-name-part-type="genus" reg="Aspergillus">A.</tp:taxon-name-part> <tp:taxon-name-part taxon-name-part-type="species" reg="uvarum">uvarum</tp:taxon-name-part></tp:taxon-name></italic> by 19 bp (98.19%), and from <italic><tp:taxon-name><tp:taxon-name-part taxon-name-part-type="genus" reg="Aspergillus">A.</tp:taxon-name-part> <tp:taxon-name-part taxon-name-part-type="species" reg="indologenus">indologenus</tp:taxon-name-part></tp:taxon-name></italic> by seven bp (99.33%). Although species of this series are similar in gross morphology, the new species can be easily separated from its sisters by much larger vesicles (Table <xref ref-type="table" rid="T4">4</xref>). Additionally, sclerotia were not observed in <italic><tp:taxon-name><tp:taxon-name-part taxon-name-part-type="genus" reg="Aspergillus">A.</tp:taxon-name-part> <tp:taxon-name-part taxon-name-part-type="species" reg="indologenus">indologenus</tp:taxon-name-part></tp:taxon-name></italic>, while white to cream sclerotia were often produced by <italic><tp:taxon-name><tp:taxon-name-part taxon-name-part-type="genus" reg="Aspergillus">A.</tp:taxon-name-part> <tp:taxon-name-part taxon-name-part-type="species" reg="japonicus">japonicus</tp:taxon-name-part></tp:taxon-name></italic>, yellow ones in the new species, and dark brown to black ones in <italic><tp:taxon-name><tp:taxon-name-part taxon-name-part-type="genus" reg="Aspergillus">A.</tp:taxon-name-part> <tp:taxon-name-part taxon-name-part-type="species" reg="uvarum">uvarum</tp:taxon-name-part></tp:taxon-name></italic> (<xref ref-type="bibr" rid="B14">Klich 2002</xref>; <xref ref-type="bibr" rid="B23">Samson et al. 2007</xref>; <xref ref-type="bibr" rid="B20">Perrone et al. 2008</xref>; <xref ref-type="bibr" rid="B28">Varga et al. 2011</xref>).</p></tp:treatment-sec><tp:treatment-sec><!--Section generated to contain objects referenced in tp:taxon-treatment.--><table-wrap id="T4" position="float" orientation="portrait"><label>Table 4.</label><caption><p>Morphological comparisons of the new species and their closely related species.</p></caption><table id="TID0E1ECI" rules="all"><tbody><tr><th rowspan="1" colspan="1">Series</th><th rowspan="1" colspan="1">Species</th><th rowspan="1" colspan="1"><abbrev xmlns:xlink="http://www.w3.org/1999/xlink" xlink:title="Czapek yeast autolysate agar" id="ABBRID0EKCAI" xlink:type="simple">CYA</abbrev> 25 °C (mm)</th><th rowspan="1" colspan="1"><abbrev xmlns:xlink="http://www.w3.org/1999/xlink" xlink:title="Czapek yeast autolysate agar" id="ABBRID0ESCAI" xlink:type="simple">CYA</abbrev> 37 °C (mm)</th><th rowspan="1" colspan="1"><abbrev xmlns:xlink="http://www.w3.org/1999/xlink" xlink:title="malt extract agar" id="ABBRID0E1CAI" xlink:type="simple">MEA</abbrev> (mm)</th><th rowspan="1" colspan="1"><abbrev xmlns:xlink="http://www.w3.org/1999/xlink" xlink:title="yeast extract agar" id="ABBRID0ECDAI" xlink:type="simple">YES</abbrev> (mm)</th><th rowspan="1" colspan="1">Vesicles (µm)</th><th rowspan="1" colspan="1">Conidia shape</th><th rowspan="1" colspan="1">Conidia color</th><th rowspan="1" colspan="1">Conidia wall</th><th rowspan="1" colspan="1">Conidia size (µm)</th><th rowspan="1" colspan="1">Reference</th></tr><tr><td rowspan="2" colspan="1">
                      <bold>
                        <italic>
                          <tp:taxon-name>
                            <tp:taxon-name-part taxon-name-part-type="genus" reg="Aspergillus"/>
                            <tp:taxon-name-part taxon-name-part-type="series" reg="Hainanici">Hainanici</tp:taxon-name-part>
                          </tp:taxon-name>
                        </italic>
                      </bold>
                    </td><td rowspan="1" colspan="1">
                      <bold>
                        <italic>
                          <tp:taxon-name><tp:taxon-name-part taxon-name-part-type="genus" reg="Aspergillus">A.</tp:taxon-name-part> <tp:taxon-name-part taxon-name-part-type="species" reg="hebeiensis">hebeiensis</tp:taxon-name-part></tp:taxon-name>
                        </italic>
                      </bold>
                    </td><td rowspan="1" colspan="1">15–17</td><td rowspan="1" colspan="1">12–15</td><td rowspan="1" colspan="1">19–20</td><td rowspan="1" colspan="1">18–19</td><td rowspan="1" colspan="1">8.5–13 × 8.5–13</td><td rowspan="1" colspan="1">subglobose</td><td rowspan="1" colspan="1">vivid green</td><td rowspan="1" colspan="1">strongly echinulate</td><td rowspan="1" colspan="1">6.0–7.5</td><td rowspan="1" colspan="1">This study</td></tr><tr><td rowspan="1" colspan="1">
                      <italic>
                        <tp:taxon-name><tp:taxon-name-part taxon-name-part-type="genus" reg="Aspergillus">A.</tp:taxon-name-part> <tp:taxon-name-part taxon-name-part-type="species" reg="hainanicus">hainanicus</tp:taxon-name-part></tp:taxon-name>
                      </italic>
                    </td><td rowspan="1" colspan="1">18–20</td><td rowspan="1" colspan="1">no growth</td><td rowspan="1" colspan="1">16–17</td><td rowspan="1" colspan="1">21–22</td><td rowspan="1" colspan="1">7.5–13 × 9.0–13</td><td rowspan="1" colspan="1">subglobose</td><td rowspan="1" colspan="1">hyaline</td><td rowspan="1" colspan="1">strongly echinulate</td><td rowspan="1" colspan="1">6.0–9.5</td><td rowspan="1" colspan="1">
                      <xref ref-type="bibr" rid="B31">Wang and Zhuang 2022</xref>
                    </td></tr><tr><td rowspan="4" colspan="1">
                      <bold>
                        <italic>
                          <tp:taxon-name>
                            <tp:taxon-name-part taxon-name-part-type="genus" reg="Aspergillus"/>
                            <tp:taxon-name-part taxon-name-part-type="series" reg="Japonici">Japonici</tp:taxon-name-part>
                          </tp:taxon-name>
                        </italic>
                      </bold>
                    </td><td rowspan="1" colspan="1">
                      <bold>
                        <italic>
                          <tp:taxon-name><tp:taxon-name-part taxon-name-part-type="genus" reg="Aspergillus">A.</tp:taxon-name-part> <tp:taxon-name-part taxon-name-part-type="species" reg="xishuangbannaensis">xishuangbannaensis</tp:taxon-name-part></tp:taxon-name>
                        </italic>
                      </bold>
                    </td><td rowspan="1" colspan="1">64–70</td><td rowspan="1" colspan="1">35–57</td><td rowspan="1" colspan="1">55–60</td><td rowspan="1" colspan="1">68–70</td><td rowspan="1" colspan="1">62–80 × 60.5–77.5</td><td rowspan="1" colspan="1">subglobose</td><td rowspan="1" colspan="1">brown</td><td rowspan="1" colspan="1">echinulate</td><td rowspan="1" colspan="1">4.5–5.0 × 4.0–5.0</td><td rowspan="1" colspan="1">This study</td></tr><tr><td rowspan="1" colspan="1">
                      <italic>
                        <tp:taxon-name><tp:taxon-name-part taxon-name-part-type="genus" reg="Aspergillus">A.</tp:taxon-name-part> <tp:taxon-name-part taxon-name-part-type="species" reg="japonicus">japonicus</tp:taxon-name-part></tp:taxon-name>
                      </italic>
                    </td><td rowspan="1" colspan="1">60–70</td><td rowspan="1" colspan="1">20–50</td><td rowspan="1" colspan="1">60–70</td><td rowspan="1" colspan="1">n.a.</td><td rowspan="1" colspan="1">20–35</td><td rowspan="1" colspan="1">globose to subglobose</td><td rowspan="1" colspan="1">brown</td><td rowspan="1" colspan="1">echinulate</td><td rowspan="1" colspan="1">3.5–5.0</td><td rowspan="1" colspan="1"><xref ref-type="bibr" rid="B14">Klich 2002</xref>; <xref ref-type="bibr" rid="B23">Samson et al. 2007</xref></td></tr><tr><td rowspan="1" colspan="1">
                      <italic>
                        <tp:taxon-name><tp:taxon-name-part taxon-name-part-type="genus" reg="Aspergillus">A.</tp:taxon-name-part> <tp:taxon-name-part taxon-name-part-type="species" reg="uvarum">uvarum</tp:taxon-name-part></tp:taxon-name>
                      </italic>
                    </td><td rowspan="1" colspan="1">90</td><td rowspan="1" colspan="1">16–22</td><td rowspan="1" colspan="1">90</td><td rowspan="1" colspan="1">n.a.</td><td rowspan="1" colspan="1">20–30</td><td rowspan="1" colspan="1">globose to subglobose</td><td rowspan="1" colspan="1">brown to black</td><td rowspan="1" colspan="1">conspicuously spinose</td><td rowspan="1" colspan="1">3.0–4.0</td><td rowspan="1" colspan="1">
                      <xref ref-type="bibr" rid="B20">Perrone et al. 2008</xref>
                    </td></tr><tr><td rowspan="1" colspan="1">
                      <italic>
                        <tp:taxon-name><tp:taxon-name-part taxon-name-part-type="genus" reg="Aspergillus">A.</tp:taxon-name-part> <tp:taxon-name-part taxon-name-part-type="species" reg="indologenus">indologenus</tp:taxon-name-part></tp:taxon-name>
                      </italic>
                    </td><td rowspan="1" colspan="1">63–70</td><td rowspan="1" colspan="1">n.a.</td><td rowspan="1" colspan="1">57–70</td><td rowspan="1" colspan="1">76–80</td><td rowspan="1" colspan="1">20–45</td><td rowspan="1" colspan="1">globose</td><td rowspan="1" colspan="1">brown</td><td rowspan="1" colspan="1">coarsely roughened to echinulate</td><td rowspan="1" colspan="1">3.0–4.0</td><td rowspan="1" colspan="1">
                      <xref ref-type="bibr" rid="B28">Varga et al. 2011</xref>
                    </td></tr></tbody></table><table-wrap-foot><fn><p>‘n.a.’ is the abbreviation of ‘not available.’</p></fn></table-wrap-foot></table-wrap></tp:treatment-sec><ref-list><ref id="B31"><mixed-citation xmlns:xlink="http://www.w3.org/1999/xlink" xlink:type="simple"><person-group><name name-style="western"><surname>Wang</surname><given-names>XC</given-names></name><name name-style="western"><surname>Zhuang</surname><given-names>WY</given-names></name></person-group> (<year>2022</year>) New species of <italic><tp:taxon-name><tp:taxon-name-part taxon-name-part-type="genus">Aspergillus</tp:taxon-name-part></tp:taxon-name></italic> (<tp:taxon-name><tp:taxon-name-part taxon-name-part-type="family">Aspergillaceae</tp:taxon-name-part></tp:taxon-name>) from tropical islands of China. Journal of <tp:taxon-name><tp:taxon-name-part taxon-name-part-type="kingdom">Fungi</tp:taxon-name-part></tp:taxon-name> (Basel, Switzerland) 8: 225. <ext-link xlink:href="10.3390/jof8030225" ext-link-type="doi" xlink:type="simple">https://doi.org/10.3390/jof8030225</ext-link></mixed-citation></ref><ref id="B14"><mixed-citation xmlns:xlink="http://www.w3.org/1999/xlink" xlink:type="simple"><person-group><name name-style="western"><surname>Klich</surname><given-names>MA</given-names></name></person-group> (<year>2002</year>) <source>Identification of common <italic><tp:taxon-name><tp:taxon-name-part taxon-name-part-type="genus">Aspergillus</tp:taxon-name-part></tp:taxon-name></italic> species.</source><publisher-name>Centraalbureau voor Schimmelcultures</publisher-name>, <publisher-loc>Utrecht, The Netherlands</publisher-loc>, <size units="page">116 pp</size>.</mixed-citation></ref><ref id="B23"><mixed-citation xmlns:xlink="http://www.w3.org/1999/xlink" xlink:type="simple"><person-group><name name-style="western"><surname>Samson</surname><given-names>RA</given-names></name><name name-style="western"><surname>Noonim</surname><given-names>P</given-names></name><name name-style="western"><surname>Meijer</surname><given-names>M</given-names></name><name name-style="western"><surname>Houbraken</surname><given-names>J</given-names></name><name name-style="western"><surname>Frisvad</surname><given-names>JC</given-names></name><name name-style="western"><surname>Varga</surname><given-names>J</given-names></name></person-group> (<year>2007</year>) <article-title>Diagnostic tools to identify black aspergilli.</article-title><source>Studies in Mycology</source><volume>59</volume>: <fpage>129</fpage>–<lpage>145</lpage>. <ext-link xlink:href="10.3114/sim.2007.59.13" ext-link-type="doi" xlink:type="simple">https://doi.org/10.3114/sim.2007.59.13</ext-link></mixed-citation></ref><ref id="B20"><mixed-citation xmlns:xlink="http://www.w3.org/1999/xlink" xlink:type="simple"><person-group><name name-style="western"><surname>Perrone</surname><given-names>G</given-names></name><name name-style="western"><surname>Varga</surname><given-names>J</given-names></name><name name-style="western"><surname>Susca</surname><given-names>A</given-names></name><name name-style="western"><surname>Frisvad</surname><given-names>JC</given-names></name><name name-style="western"><surname>Stea</surname><given-names>G</given-names></name><name name-style="western"><surname>Kocsube</surname><given-names>S</given-names></name><name name-style="western"><surname>Toth</surname><given-names>B</given-names></name><name name-style="western"><surname>Kozakiewicz</surname><given-names>Z</given-names></name><name name-style="western"><surname>Samson</surname><given-names>RA</given-names></name></person-group> (<year>2008</year>) <article-title><italic><tp:taxon-name><tp:taxon-name-part taxon-name-part-type="genus">Aspergillus</tp:taxon-name-part> <tp:taxon-name-part taxon-name-part-type="species">uvarum</tp:taxon-name-part></tp:taxon-name></italic> sp. nov., an uniseriate black <italic><tp:taxon-name><tp:taxon-name-part taxon-name-part-type="genus">Aspergillus</tp:taxon-name-part></tp:taxon-name></italic> species isolated from grapes in Europe.</article-title><source>International Journal of Systematic and Evolutionary Microbiology</source><volume>58</volume>: <fpage>1032</fpage>–<lpage>1039</lpage>. <ext-link xlink:href="10.1099/ijs.0.65463-0" ext-link-type="doi" xlink:type="simple">https://doi.org/10.1099/ijs.0.65463-0</ext-link></mixed-citation></ref><ref id="B28"><mixed-citation xmlns:xlink="http://www.w3.org/1999/xlink" xlink:type="simple"><person-group><name name-style="western"><surname>Varga</surname><given-names>J</given-names></name><name name-style="western"><surname>Frisvad</surname><given-names>JC</given-names></name><name name-style="western"><surname>Kocsube</surname><given-names>S</given-names></name><name name-style="western"><surname>Brankovics</surname><given-names>B</given-names></name><name name-style="western"><surname>Toth</surname><given-names>B</given-names></name><name name-style="western"><surname>Szigeti</surname><given-names>G</given-names></name><name name-style="western"><surname>Samson</surname><given-names>RA</given-names></name></person-group> (<year>2011</year>) <article-title>New and revisited species in <tp:taxon-name><tp:taxon-name-part taxon-name-part-type="genus">Aspergillus</tp:taxon-name-part> <tp:taxon-name-part taxon-name-part-type="infraspecific-rank">section</tp:taxon-name-part> <tp:taxon-name-part taxon-name-part-type="section">Nigri</tp:taxon-name-part></tp:taxon-name>.</article-title><source>Studies in Mycology</source><volume>69</volume>: <fpage>1</fpage>–<lpage>17</lpage>. <ext-link xlink:href="10.3114/sim.2011.69.01" ext-link-type="doi" xlink:type="simple">https://doi.org/10.3114/sim.2011.69.01</ext-link></mixed-citation></ref></ref-list></tp:taxon-treatment>
